# Supplementary material for: Synthesis and Characterization of Metallopolymer Networks Featuring Triple Shape-Memory Ability Based on Different Reversible Metal Complexes
Source: Polymers (Basel). 2022 Apr 29;14(9):1833. doi: 10.3390/polym14091833 (PMC9105372; doi:10.3390/polym14091833)
Supplement: Supplementary file 1 [file polymers-14-01833-s001.zip]

Archive with 1 entries (1 files):
- polymers-1686489-supplementary.pdf
